# Supplementary material for: LL-37 stimulates the functions of adipose-derived stromal/stem cells via early growth response 1 and the MAPK pathway
Source: Stem Cell Res Ther. 2016 Apr 19;7:58. doi: 10.1186/s13287-016-0313-4 (PMC4837546; doi:10.1186/s13287-016-0313-4)
Supplement: Additional file 3: Table S2. — List of upregulated genes in ASCs exposed to LL-37 by microarray analysis. (XLS 45 kb) [file 13287_2016_313_MOESM3_ESM.xls]

## Sheet: gene expression
Supplementary Table S2. List of upregulated genes in ASCs exposed to LL-37 by microarray analysis
Probe Set	Genbank Accession	Intensity	Gene Symbol
A_23_P214080	NM_001964	18.4659	EGR1
A_23_P398770	AK055921	8.40043	MST101
A_24_P256603	NM_181705	7.50461	LYRM7
A_24_P664258	AU146514	7.37528	AU146514
A_23_P46936	NM_000399	6.12761	EGR2
A_24_P873263	NM_015355	5.01969	SUZ12
A_23_P95930	NM_003483	4.71792	HMGA2
A_32_P58491	CR610892	4.56739	CR610892
A_24_P10137	NM_014059	4.33218	C13orf15
A_24_P103004	NM_005415	4.18956	SLC20A1
A_23_P144916	NM_005110	4.0369	GFPT2
A_23_P22526	NM_014799	3.95985	HEPH
A_23_P110712	NM_004417	3.93916	DUSP1
A_32_P225135	BC034233	3.91843	BC034233
A_23_P139704	NM_001946	3.7408	DUSP6
A_32_P87568	NM_001008493	3.73297	ENAH
A_23_P19663	NM_001901	3.71109	CTGF
A_32_P174121	T35134	3.67492	T35134
A_23_P414273	NM_032947	3.59462	MST150
A_24_P929003	S70348	3.53089	ITGB3
A_32_P108156	NR_001458	3.46107	BIC
A_24_P372672	NM_001931	3.41334	DLAT
A_23_P344719	NM_003898	3.40518	SYNJ2
A_24_P110331	ENST00000330655	3.36613	LOC255275
A_24_P569812	CB049726	3.32902	CB049726
A_23_P168828	NM_005655	3.30903	KLF10
A_23_P152353	NM_133451	3.27826	EARS2
A_32_P12465	THC2788875	3.18825	THC2788875
A_24_P944928	BI047192	3.10756	BI047192
A_23_P98645	NM_003737	3.05048	DCHS1
A_23_P106737	NM_201412	3.03594	LUC7L
A_23_P203445	NM_018314	3.0226	UEVLD
A_23_P49338	NM_016639	2.98483	TNFRSF12A
A_23_P76488	NM_001423	2.98268	EMP1
A_23_P47614	NM_003311	2.94324	PHLDA2
A_23_P165624	NM_007115	2.90386	TNFAIP6
A_23_P333228	NM_020814	2.88996	2009-03-04
A_32_P64820	BM981574	2.88291	BM981574
A_23_P106194	NM_005252	2.79786	FOS
A_23_P153905	NM_004907	2.75233	IER2
A_32_P91773	THC2544236	2.7029	THC2544236
A_24_P940059	NM_015553	2.6708	PIP3-E
A_24_P922127	AK054709	2.63428	DKFZp547E087
A_32_P232944	BG462058	2.6308	BG462058
A_32_P63086	BC041913	2.62196	BC041913
A_23_P10206	NM_005328	2.60432	HAS2
A_24_P319635	NM_021960	2.58209	MCL1
A_24_P766716	AK126405	2.57131	AK126405
A_23_P78037	NM_006273	2.56244	CCL7
A_23_P90696	NM_021643	2.55915	TRIB2
A_23_P344853	D87716	2.55049	WDR43
A_23_P144726	NM_016391	2.5483	HSPC111
A_23_P208880	NM_013282	2.5443	UHRF1
A_23_P150018	NM_004419	2.54256	DUSP5
A_23_P31453	NM_012449	2.52497	STEAP1
A_23_P312863	NM_006088	2.51856	TUBB2C
A_32_P201603	THC2521898	2.51213	THC2521898
A_24_P56388	NM_181054	2.50026	HIF1A
A_23_P210358	NM_004987	2.49365	LIMS1
A_24_P619891	BX119232	2.48824	BX119232
A_24_P415260	ENST00000354185	2.48737	DDX21
A_23_P66881	NM_003835	2.46982	RGS9
A_24_P928779	THC2488609	2.46697	THC2488609
A_24_P929570	NM_213589	2.45762	RAPH1
A_23_P110345	NM_012110	2.44707	CHIC2
A_32_P221579	THC2650372	2.42931	THC2650372
A_24_P316672	AF116649	2.4203	AF116649
A_23_P110531	NM_013409	2.42001	FST
A_23_P160460	NM_003115	2.41446	UAP1
A_23_P140960	NM_005003	2.41057	NDUFAB1
A_24_P125096	NM_005952	2.40642	MT1X
A_24_P4110	NM_018091	2.40468	ELP3
A_23_P211468	AA837799	2.40318	AA837799
A_24_P181585	NM_018509	2.38243	LRRC59
A_24_P250922	NM_000963	2.35913	PTGS2
A_24_P112395	NM_022129	2.3565	PBLD
A_23_P146187	NM_015169	2.35309	RRS1
A_24_P393958	NM_007034	2.35169	DNAJB4
A_24_P336759	NM_021960	2.34469	MCL1
A_23_P12874	NM_012341	2.34074	GTPBP4
A_23_P46426	NM_001554	2.337	CYR61
A_24_P67806	ENST00000366577	2.3344	MTR
A_23_P40847	NM_004267	2.33163	CHST2
A_23_P48637	BG108194	2.33013	BG108194
A_24_P106681	NM_012479	2.32707	YWHAG
A_23_P303242	NM_005952	2.32598	MT1X
A_23_P156169	AF118062	2.31941	AF118062
A_24_P144961	AK054768	2.31861	LOC646471
A_23_P360754	NM_005099	2.31177	ADAMTS4
A_23_P202345	NM_032804	2.3069	C10orf22
A_32_P201279	CR933606	2.29849	C20orf80
A_23_P164089	NM_057178	2.29779	RFFL
A_23_P53614	NM_006768	2.29763	BRAP
A_32_P4324	THC2788120	2.2973	THC2788120
A_24_P919850	NM_000710	2.29092	BDKRB1
A_24_P935782	NM_001008727	2.28356	ZNF121
A_24_P558365	XM_929407	2.2789	LOC646486
A_23_P105794	NM_033255	2.27533	EPSTI1
A_24_P201739	NM_005475	2.26375	SH2B3
A_32_P31785	BM979607	2.26124	BM979607
A_23_P24843	NM_014632	2.26064	MICAL2
A_24_P339869	NM_020727	2.25012	ZNF295
A_23_P252413	ENST00000245185	2.23493	MT2A
A_24_P185604	NM_032013	2.225	NDRG3
A_24_P344961	NM_133265	2.21878	AMOT
A_23_P314222	NM_138792	2.21274	LEO1
A_23_P110473	NM_004536	2.20924	NAIP
A_23_P134176	NM_000636	2.2069	SOD2
A_32_P44047	BX415272	2.20346	BX415272
A_32_P69149	NM_012449	2.20151	STEAP1
A_24_P417596	NM_138439	2.2	LOC114984
A_24_P77008	NM_000963	2.19574	PTGS2
A_24_P136402	NM_005933	2.19489	MLL
A_32_P58913	T07777	2.19163	T07777
A_23_P46429	NM_001554	2.18981	CYR61
A_23_P128319	NM_001682	2.18652	ATP2B1
A_23_P46470	NM_018948	2.18011	ERRFI1
A_23_P251771	NM_025215	2.17259	PUS1
A_23_P123645	ENST00000374279	2.16667	UGCG
A_24_P106357	NM_139281	2.1653	WDR36
A_24_P158089	NM_000602	2.16495	SERPINE1
A_32_P132393	H40632	2.16086	H40632
A_24_P727884	U10991	2.15526	C11orf41
A_23_P373724	NM_003622	2.15229	PPFIBP1
A_32_P76060	NM_016396	2.14478	CTDSPL2
A_23_P66525	NM_006042	2.14241	HS3ST3A1
A_32_P101286	AA583689	2.13309	AA583689
A_23_P501193	NM_170741	2.12518	KCNJ16
A_23_P107116	NM_007148	2.12343	ZNF179
A_23_P417144	NM_030665	2.12231	RAI1
A_24_P318457	NM_001950	2.11971	E2F4
A_24_P371628	NM_054027	2.11432	ANKH
A_23_P39704	NM_001031684	2.11052	SFRS7
A_23_P402604	NM_012393	2.1081	PFAS
A_23_P32078	NM_022127	2.10656	SLC28A3
A_23_P38106	NM_021972	2.1044	SPHK1
A_23_P10081	NM_182896	2.10227	ARL13B
A_23_P82474	NM_001002926	2.10147	TWISTNB
A_23_P19084	NM_004499	2.10066	HNRPAB
A_23_P154447	NM_015934	2.0946	NOP5/NOP58
A_24_P320171	NM_152544	2.07851	C4orf23
A_23_P414343	NM_005951	2.07807	MT1H
A_23_P23151	NM_014812	2.07556	CEP170
A_23_P211056	NM_013329	2.07424	C21orf66
A_23_P35099	NM_016183	2.0742	MRTO4
A_23_P88119	NM_006644	2.073	HSPH1
A_23_P251051	NM_181832	2.07193	NF2
A_24_P349151	NM_194292	2.07022	SASS6
A_24_P915007	NM_052876	2.06867	BTBD14B
A_23_P359043	NM_007203	2.0646	PALM2-AKAP2
A_24_P942469	AK129652	2.05467	SPAG9
A_24_P388860	NM_003999	2.05303	OSMR
A_23_P50338	NM_006087	2.04642	TUBB4
A_23_P41025	NM_014366	2.04475	GNL3
A_32_P192853	DB352368	2.04422	DB352368
A_23_P82868	NM_000930	2.04042	PLAT
A_24_P105648	BX111927	2.03994	BX111927
A_23_P23318	NM_006784	2.0378	WDR3
A_23_P19673	NM_005627	2.03122	SGK
A_24_P361896	NM_005953	2.02944	MT2A
A_32_P183718	NM_001003845	2.02773	SP5
A_23_P56422	NM_004735	2.02335	LRRFIP1
A_24_P122524	NM_006784	2.02321	WDR3
A_23_P206077	NM_022767	2.02308	ISG20L1
A_23_P128147	NM_006082	2.01753	TUBA1B
A_23_P432947	NM_013372	2.01736	GREM1
A_23_P80759	BC017572	2.01675	PVRL3
A_23_P159764	NM_024921	2.01475	POF1B
A_23_P215956	NM_002467	2.01475	MYC
A_24_P924862	NM_213589	2.01251	RAPH1
A_23_P133722	NM_001131	2.0118	CRISP1
A_23_P165598	NM_001017920	2.01027	LOC92196
A_24_P9321	NM_003533	2.00749	HIST1H3I
A_23_P67725	NM_032737	2.00401	LMNB2
A_24_P44462	NM_000366	2.00386	TPM1
